# Supplementary material for: Morinagadepsin, a Depsipeptide from the Fungus Morinagamyces vermicularis gen. et comb. nov
Source: Microorganisms. 2021 May 31;9(6):1191. doi: 10.3390/microorganisms9061191 (PMC8230337; doi:10.3390/microorganisms9061191)
Supplement: Supplementary file 1 [file microorganisms-09-01191-s001.zip]

Archive with 1 entries (1 files):
- microorganisms-1214271-supplementary.pdf
